# Supplementary material for: Comprehensive characterization of pathogenic missense CTRP6 variants and their association with cancer
Source: BMC Cancer. 2025 Feb 20;25:304. doi: 10.1186/s12885-025-13685-0 (PMC11840981; doi:10.1186/s12885-025-13685-0)
Supplement: Supplementary file 2 — Supplementary Material 2 [file 12885_2025_13685_MOESM2_ESM.xlsx]

## Sheet: Table S1
Table S1: Missense variants in CTRP6: Ensembl database retrieval and results of pathogenicity prediction. Three pairs with identical amino acid changes are marked in bold.
Variant ID	Chr: bp	vf_allele	Alleles	Global MAF	Source	Conseq. Type	AA coord	Transcript	AA change	SIFT	PhD_SNPg	PolyPhen-2	SNPs&GO	SNAP2	MutPred2	Meta-SNP
rs983332228	22:37188200	G	C/G	-	dbSNP	missense variant	5	ENST00000337843.7	R5T	Damaging	Damaging	Damaging	Neutral	Effect	Neutral	Neutral
rs747027209	22:37188195	A	G/A	-	dbSNP	missense variant	7	ENST00000337843.7	R7C	Damaging	Benign	Benign	Neutral	Effect	Neutral	Neutral
rs773179223	22:37188194	T	C/T	-	dbSNP	missense variant	7	ENST00000337843.7	R7H	Damaging	Benign	Benign	Neutral	Effect	Neutral	Neutral
rs555023444	22:37188191	G	T/G	< 0.001	dbSNP	missense variant	8	ENST00000337843.7	E8A	Damaging	Damaging	Damaging	Neutral	Neutral	Neutral	Neutral
rs151217898	22:37188188	C	G/A/C	< 0.001	dbSNP	missense variant	9	ENST00000337843.7	S9W	Damaging	Damaging	Damaging	Neutral	Effect	Neutral	Neutral
rs151217898	22:37188188	A	G/A/C	< 0.001	dbSNP	missense variant	9	ENST00000337843.7	S9L	Damaging	Benign	Benign	Neutral	Effect	Neutral	Neutral
rs1371090391	22:37188177	A	C/A	-	dbSNP	missense variant	13	ENST00000337843.7	A13S	Damaging	Damaging	Damaging	Neutral	Neutral	Neutral	Neutral
rs569624873	22:37188173	A	G/A	< 0.001	dbSNP	missense variant	14	ENST00000337843.7	T14I	Damaging	Benign	Benign	Neutral	Neutral	Neutral	Neutral
rs756698009	22:37188168	A	G/A	-	dbSNP	missense variant	16	ENST00000337843.7	H16Y	Damaging	Damaging	Damaging	Neutral	Neutral	Neutral	Neutral
rs751028282	22:37188167	C	T/C	-	dbSNP	missense variant	16	ENST00000337843.7	H16R	Damaging	Benign	Benign	Neutral	Neutral	Neutral	Neutral
rs763542092	22:37188166	C	G/C	-	dbSNP	missense variant	16	ENST00000337843.7	H16Q	Damaging	Damaging	Damaging	Neutral	Neutral	Neutral	Neutral
rs1174497280	22:37188164	T	C/T	-	dbSNP	missense variant	17	ENST00000337843.7	R17K	Damaging	Benign	Benign	Neutral	Neutral	Neutral	Neutral
rs746400867	22:37185454	G	A/G	-	dbSNP	missense variant	18	ENST00000337843.7	V18A	Damaging	Benign	Benign	Neutral	Neutral	Neutral	Neutral
rs757903932	22:37185447	T	C/G/T	-	dbSNP	missense variant	20	ENST00000337843.7	M20I	Damaging	Damaging	Damaging	Neutral	Effect	Damaging	Neutral
rs757903932	22:37185447	G	C/G/T	-	dbSNP	missense variant	20	ENST00000337843.7	M20I	Damaging	Damaging	Damaging	Neutral	Effect	Damaging	Neutral
rs229527	22:37185445	G	C/A/G	0.45	dbSNP	missense variant	21	ENST00000337843.7	G21A	Damaging	Benign	Benign	Neutral	Neutral	Neutral	Neutral
rs229527	22:37185445	A	C/A/G	0.45	dbSNP	missense variant	21	ENST00000337843.7	G21V	Damaging	Benign	Benign	Neutral	Effect	Neutral	Neutral
rs375717787	22:37185439	C	G/A/C	-	dbSNP	missense variant	23	ENST00000337843.7	A23G	Damaging	Damaging	Damaging	Neutral	Neutral	Neutral	Neutral
rs375717787	22:37185439	A	G/A/C	-	dbSNP	missense variant	23	ENST00000337843.7	A23V	Damaging	Benign	Benign	Neutral	Neutral	Neutral	Neutral
rs137942569	22:37185437	T	C/T	0.002	dbSNP	missense variant	24	ENST00000337843.7	A24T	Tolerated	Benign	Benign	Neutral	Neutral	Neutral	Neutral
rs1366791228	22:37185436	A	G/A	-	dbSNP	missense variant	24	ENST00000337843.7	A24V	Tolerated	Benign	Benign	Neutral	Neutral	Neutral	Neutral
rs767626076	22:37185430	T	C/T	-	dbSNP	missense variant	26	ENST00000337843.7	G26D	Damaging	Benign	Benign	Neutral	Effect	Neutral	Neutral
rs143232740	22:37185425	T	C/T	< 0.001	dbSNP	missense variant	28	ENST00000337843.7	V28I	Tolerated	Benign	Benign	Neutral	Neutral	Neutral	Neutral
rs768948321	22:37185424	G	A/G	-	dbSNP	missense variant	28	ENST00000337843.7	V28A	Damaging	Benign	Benign	Neutral	Neutral	Neutral	Neutral
rs1019246943	22:37185422	G	A/G	-	dbSNP	missense variant	29	ENST00000337843.7	W29R	Damaging	Damaging	Damaging	Neutral	Effect	Neutral	Neutral
rs763296656	22:37185419	T	C/T	-	dbSNP	missense variant	30	ENST00000337843.7	A30T	Tolerated	Benign	Benign	Neutral	Neutral	Neutral	Neutral
rs1238897205	22:37185418	T	G/A/T	-	dbSNP	missense variant	30	ENST00000337843.7	A30E	Tolerated	Damaging	Damaging	Neutral	Neutral	Neutral	Neutral
rs1238897205	22:37185418	A	G/A/T	-	dbSNP	missense variant	30	ENST00000337843.7	A30V	Tolerated	Benign	Benign	Neutral	Neutral	Neutral	Neutral
rs201877407	22:37185415	A	G/A	< 0.001	dbSNP	missense variant	31	ENST00000337843.7	A31V	Tolerated	Benign	Benign	Neutral	Neutral	Neutral	Neutral
rs150265573	22:37185412	G	A/G	-	dbSNP	missense variant	32	ENST00000337843.7	L32P	Damaging	Damaging	Damaging	Neutral	Effect	Damaging	Neutral
rs771474592	22:37185401	C	G/C	-	dbSNP	missense variant	36	ENST00000337843.7	L36V	Tolerated	Benign	Benign	Neutral	Neutral	Neutral	Neutral
rs1251764597	22:37185394	G	A/G	-	dbSNP	missense variant	38	ENST00000337843.7	M38T	Tolerated	Benign	Benign	Neutral	Neutral	Neutral	Neutral
rs112360472	22:37185393	A	C/A	-	dbSNP	missense variant	38	ENST00000337843.7	M38I	Tolerated	Benign	Benign	Neutral	Neutral	Neutral	Neutral
rs1048005051	22:37185392	G	A/G	-	dbSNP	missense variant	39	ENST00000337843.7	C39R	Tolerated	Benign	Benign	Neutral	Effect	Neutral	Neutral
rs564416765	22:37185383	T	G/C/T	< 0.001	dbSNP	missense variant	42	ENST00000337843.7	P42T	Tolerated	Benign	Benign	Neutral	Neutral	Neutral	Neutral
rs564416765	22:37185383	C	G/C/T	< 0.001	dbSNP	missense variant	42	ENST00000337843.7	P42A	Tolerated	Benign	Benign	Neutral	Neutral	Neutral	Neutral
rs229526	22:37185382	T	G/C/T	0.189	dbSNP	missense variant	42	ENST00000337843.7	P42H	Damaging	Damaging	Damaging	Neutral	Effect	Neutral	Neutral
rs229526	22:37185382	C	G/C/T	0.189	dbSNP	missense variant	42	ENST00000337843.7	P42R	Tolerated	Damaging	Damaging	Neutral	Effect	Neutral	Neutral
rs200314628	22:37185380	C	T/C	< 0.001	dbSNP	missense variant	43	ENST00000337843.7	M43V	Tolerated	Benign	Benign	Neutral	Neutral	Neutral	Neutral
rs1337159519	22:37185377	A	C/A	-	dbSNP	missense variant	44	ENST00000337843.7	V44L	Tolerated	Benign	Benign	Neutral	Neutral	Neutral	Neutral
rs1299572409	22:37185376	C	A/C	-	dbSNP	missense variant	44	ENST00000337843.7	V44G	Tolerated	Benign	Benign	Neutral	Neutral	Neutral	Neutral
rs1437475191	22:37185367	A	G/A	-	dbSNP	missense variant	47	ENST00000337843.7	T47I	Tolerated	Benign	Benign	Neutral	Neutral	Neutral	Neutral
rs1366205379	22:37185356	G	C/G	-	dbSNP	missense variant	51	ENST00000337843.7	A51P	Tolerated	Benign	Benign	Neutral	Neutral	Neutral	Neutral
rs1601629554	22:37185352	C	A/C	-	dbSNP	missense variant	52	ENST00000337843.7	V52G	Damaging	Benign	Benign	Neutral	Neutral	Damaging	Neutral
rs1325295369	22:37185350	T	C/T	-	dbSNP	missense variant	53	ENST00000337843.7	A53T	Tolerated	Benign	Benign	Neutral	Neutral	Neutral	Neutral
rs1165176364	22:37185349	A	G/A	-	dbSNP	missense variant	53	ENST00000337843.7	A53V	Tolerated	Benign	Benign	Neutral	Neutral	Neutral	Neutral
rs767295807	22:37185347	G	T/G	-	dbSNP	missense variant	54	ENST00000337843.7	S54R	Tolerated	Benign	Benign	Neutral	Neutral	Neutral	Neutral
rs761827670	22:37185345	T	G/A/T	-	dbSNP	missense variant	54	ENST00000337843.7	S54R	Tolerated	Benign	Benign	Neutral	Neutral	Neutral	Neutral
rs1434189212	22:37185344	T	C/T	-	dbSNP	missense variant	55	ENST00000337843.7	G55S	Tolerated	Benign	Benign	Neutral	Neutral	Neutral	Neutral
rs7290488	22:37185343	T	C/T	0.079	dbSNP	missense variant	55	ENST00000337843.7	G55D	Tolerated	Damaging	Damaging	Neutral	Effect	Neutral	Neutral
rs775910598	22:37185335	A	G/A	-	dbSNP	missense variant	58	ENST00000337843.7	R58W	Damaging	Damaging	Damaging	Neutral	Effect	Neutral	Neutral
rs1445625529	22:37185334	T	C/T	-	dbSNP	missense variant	58	ENST00000337843.7	R58Q	Tolerated	Damaging	Damaging	Neutral	Effect	Neutral	Neutral
rs1601629448	22:37185332	C	A/C	-	dbSNP	missense variant	59	ENST00000337843.7	C59G	Damaging	Damaging	Damaging	Disease	Effect	Damaging	Disease
rs759751394	22:37185330	C	G/C	-	dbSNP	missense variant	59	ENST00000337843.7	C59W	Damaging	Damaging	Damaging	Disease	Effect	Damaging	Disease
rs1394164778	22:37185325	C	T/C	-	dbSNP	missense variant	61	ENST00000337843.7	D61G	Tolerated	Benign	Benign	Neutral	Neutral	Damaging	Neutral
rs771294177	22:37185316	G	T/C/G	-	dbSNP	missense variant	64	ENST00000337843.7	D64A	Tolerated	Benign	Benign	Neutral	Neutral	Neutral	Neutral
rs771294177	22:37185316	C	T/C/G	-	dbSNP	missense variant	64	ENST00000337843.7	D64G	Tolerated	Benign	Benign	Neutral	Neutral	Neutral	Neutral
rs747547190	22:37185315	T	G/A/T	-	dbSNP	missense variant	64	ENST00000337843.7	D64E	Tolerated	Benign	Benign	Neutral	Neutral	Neutral	Neutral
rs1203674625	22:37185314	A	G/A	-	dbSNP	missense variant	65	ENST00000337843.7	P65S	Tolerated	Benign	Benign	Neutral	Neutral	Neutral	Neutral
rs144605871	22:37185313	C	G/A/C	< 0.001	dbSNP	missense variant	65	ENST00000337843.7	P65R	Tolerated	Damaging	Damaging	Neutral	Effect	Neutral	Neutral
rs144605871	22:37185313	A	G/A/C	< 0.001	dbSNP	missense variant	65	ENST00000337843.7	P65L	Tolerated	Benign	Benign	Neutral	Effect	Neutral	Neutral
rs1289611645	22:37185310	C	A/C	-	dbSNP	missense variant	66	ENST00000337843.7	L66R	Tolerated	Damaging	Damaging	Neutral	Neutral	Damaging	Neutral
rs1320504184	22:37185307	C	T/C	-	dbSNP	missense variant	67	ENST00000337843.7	D67G	Tolerated	Benign	Benign	Neutral	Neutral	Neutral	Neutral
rs748928732	22:37185306	T	A/T	-	dbSNP	missense variant	67	ENST00000337843.7	D67E	Tolerated	Benign	Benign	Neutral	Neutral	Neutral	Neutral
rs779643103	22:37185305	A	G/A	-	dbSNP	missense variant	68	ENST00000337843.7	P68S	Tolerated	Benign	Benign	Neutral	Neutral	Neutral	Neutral
rs755800398	22:37185298	C	T/C	-	dbSNP	missense variant	70	ENST00000337843.7	H70R	Tolerated	Benign	Benign	Neutral	Neutral	Neutral	Neutral
rs1217513381	22:37185280	T	G/A/T	-	dbSNP	missense variant	76	ENST00000337843.7	S76Y	Tolerated	Damaging	Damaging	Neutral	Neutral	Neutral	Neutral
rs1217513381	22:37185280	A	G/A/T	-	dbSNP	missense variant	76	ENST00000337843.7	S76F	Tolerated	Damaging	Damaging	Neutral	Neutral	Neutral	Neutral
rs373119782	22:37185277	C	G/C	-	dbSNP	missense variant	77	ENST00000337843.7	S77C	Tolerated	Damaging	Damaging	Neutral	Neutral	Neutral	Neutral
rs945382684	22:37185275	T	C/T	-	dbSNP	missense variant	78	ENST00000337843.7	G78S	Tolerated	Benign	Benign	Neutral	Neutral	Neutral	Neutral
rs751594408	22:37185272	T	G/A/T	-	dbSNP	missense variant	79	ENST00000337843.7	R79S	Tolerated	Benign	Benign	Neutral	Neutral	Neutral	Neutral
rs751594408	22:37185272	A	G/A/T	-	dbSNP	missense variant	79	ENST00000337843.7	R79C	Damaging	Benign	Benign	Neutral	Neutral	Neutral	Neutral
rs764254156	22:37185271	T	C/T	-	dbSNP	missense variant	79	ENST00000337843.7	R79H	Tolerated	Benign	Benign	Neutral	Neutral	Neutral	Neutral
rs201292670	22:37185263	T	C/T	< 0.001	dbSNP	missense variant	82	ENST00000337843.7	A82T	Tolerated	Damaging	Damaging	Neutral	Neutral	Neutral	Neutral
rs759826516	22:37185262	A	G/A	-	dbSNP	missense variant	82	ENST00000337843.7	A82V	Tolerated	Benign	Benign	Neutral	Neutral	Neutral	Neutral
rs1176129233	22:37185257	A	G/A	-	dbSNP	missense variant	84	ENST00000337843.7	P84S	Tolerated	Damaging	Damaging	Neutral	Neutral	Neutral	Neutral
rs868612067	22:37185254	T	C/T	-	dbSNP	missense variant	85	ENST00000337843.7	E85K	Tolerated	Benign	Benign	Neutral	Neutral	Damaging	Neutral
rs140874536	22:37185239	C	T/C	-	dbSNP	missense variant	90	ENST00000337843.7	I90V	Tolerated	Benign	Benign	Neutral	Neutral	Neutral	Neutral
rs773769341	22:37185236	G	T/C/G	-	dbSNP	missense variant	91	ENST00000337843.7	N91H	Damaging	Damaging	Damaging	Neutral	Neutral	Damaging	Neutral
rs773769341	22:37185236	C	T/C/G	-	dbSNP	missense variant	91	ENST00000337843.7	N91D	Tolerated	Benign	Benign	Neutral	Neutral	Damaging	Neutral
rs1448282929	22:37185235	C	T/C	-	dbSNP	missense variant	91	ENST00000337843.7	N91S	Damaging	Damaging	Damaging	Neutral	Neutral	Damaging	Neutral
rs1007074240	22:37185233	C	T/C	-	dbSNP	missense variant	92	ENST00000337843.7	I92V	Tolerated	Damaging	Damaging	Neutral	Neutral	Neutral	Neutral
rs1314172114	22:37185218	A	C/A	-	dbSNP	missense variant	97	ENST00000337843.7	G97C	Damaging	Damaging	Damaging	Disease	Effect	Damaging	Disease
rs1286421878	22:37182733	T	C/T	-	dbSNP	missense variant	98	ENST00000337843.7	D98N	Tolerated	Damaging	Damaging	Neutral	Neutral	Damaging	Neutral
rs1350826619	22:37182727	T	C/T	-	dbSNP	missense variant	100	ENST00000337843.7	G100R	Damaging	Damaging	Damaging	Disease	Effect	Damaging	Disease
rs1312062296	22:37182726	T	C/T	-	dbSNP	missense variant	100	ENST00000337843.7	G100E	Damaging	Damaging	Damaging	Disease	Effect	Damaging	Disease
rs934551489	22:37182724	G	C/G	-	dbSNP	missense variant	101	ENST00000337843.7	D101H	Damaging	Damaging	Damaging	Neutral	Effect	Damaging	Neutral
rs780134428	22:37182717	T	C/T	-	dbSNP	missense variant	103	ENST00000337843.7	G103D	Damaging	Damaging	Damaging	Disease	Effect	Damaging	Disease
rs1400414528	22:37182712	C	T/C	-	dbSNP	missense variant	105	ENST00000337843.7	M105V	Tolerated	Benign	Benign	Neutral	Neutral	Neutral	Neutral
rs1466654813	22:37182703	A	G/A	-	dbSNP	missense variant	108	ENST00000337843.7	P108S	Tolerated	Damaging	Damaging	Neutral	Neutral	Neutral	Neutral
rs569663804	22:37182696	C	T/C	< 0.001	dbSNP	missense variant	110	ENST00000337843.7	Y110C	Tolerated	Benign	Benign	Neutral	Effect	Neutral	Neutral
rs757706065	22:37182690	A	C/A	-	dbSNP	missense variant	112	ENST00000337843.7	G112V	Damaging	Damaging	Damaging	Disease	Effect	Damaging	Disease
rs1214511402	22:37182685	T	C/T	-	dbSNP	missense variant	114	ENST00000337843.7	E114K	Tolerated	Benign	Benign	Neutral	Neutral	Neutral	Neutral
rs764604009	22:37182682	T	C/T	-	dbSNP	missense variant	115	ENST00000337843.7	G115S	Damaging	Damaging	Damaging	Disease	Effect	Damaging	Disease
rs1478773389	22:37182681	T	C/T	-	dbSNP	missense variant	115	ENST00000337843.7	G115D	Damaging	Damaging	Damaging	Disease	Effect	Damaging	Disease
rs1246312697	22:37182679	A	G/A	-	dbSNP	missense variant	116	ENST00000337843.7	P116S	Damaging	Benign	Benign	Neutral	Neutral	Neutral	Neutral
rs1327821679	22:37182678	A	G/A	-	dbSNP	missense variant	116	ENST00000337843.7	P116L	Tolerated	Benign	Benign	Neutral	Neutral	Neutral	Neutral
rs1230088680	22:37182670	T	C/T	-	dbSNP	missense variant	119	ENST00000337843.7	E119K	Tolerated	Benign	Benign	Neutral	Neutral	Neutral	Neutral
rs763392569	22:37182667	C	G/A/C	-	dbSNP	missense variant	120	ENST00000337843.7	P120A	Tolerated	Benign	Benign	Neutral	Neutral	Neutral	Neutral
rs763392569	22:37182667	A	G/A/C	-	dbSNP	missense variant	120	ENST00000337843.7	P120S	Tolerated	Benign	Benign	Neutral	Neutral	Neutral	Neutral
rs1445609261	22:37182664	G	C/G	-	dbSNP	missense variant	121	ENST00000337843.7	G121R	Damaging	Damaging	Damaging	Disease	Effect	Damaging	Disease
rs753359141	22:37182661	A	G/A	-	dbSNP	missense variant	122	ENST00000337843.7	P122S	Tolerated	Benign	Benign	Neutral	Neutral	Neutral	Neutral
rs1472837494	22:37182642	C	T/C	-	dbSNP	missense variant	128	ENST00000337843.7	D128G	Tolerated	Benign	Benign	Neutral	Neutral	Neutral	Neutral
rs760382972	22:37182638	G	C/G	-	dbSNP	missense variant	129	ENST00000337843.7	K129N	Damaging	Damaging	Damaging	Neutral	Effect	Damaging	Neutral
rs1387926160	22:37182636	G	C/G	-	dbSNP	missense variant	130	ENST00000337843.7	G130A	Damaging	Damaging	Damaging	Disease	Effect	Damaging	Disease
rs773060013	22:37182634	T	C/T	-	dbSNP	missense variant	131	ENST00000337843.7	E131K	Tolerated	Benign	Benign	Neutral	Neutral	Neutral	Neutral
rs200773711	22:37182628	T	C/T	-	dbSNP	missense variant	133	ENST00000337843.7	G133S	Damaging	Damaging	Damaging	Neutral	Effect	Damaging	Neutral
rs968956911	22:37182627	T	C/T	-	dbSNP	missense variant	133	ENST00000337843.7	G133D	Damaging	Damaging	Damaging	Disease	Effect	Damaging	Neutral
rs768593656	22:37182619	T	C/T	-	dbSNP	missense variant	136	ENST00000337843.7	G136S	Damaging	Damaging	Damaging	Disease	Effect	Neutral	Neutral
rs986273635	22:37182616	T	C/G/T	-	dbSNP	missense variant	137	ENST00000337843.7	A137T	Tolerated	Benign	Benign	Neutral	Neutral	Neutral	Neutral
rs986273635	22:37182616	G	C/G/T	-	dbSNP	missense variant	137	ENST00000337843.7	A137P	Tolerated	Benign	Benign	Neutral	Neutral	Neutral	Neutral
rs775522637	22:37182615	A	G/A	-	dbSNP	missense variant	137	ENST00000337843.7	A137V	Tolerated	Benign	Benign	Neutral	Neutral	Neutral	Neutral
rs17812699	22:37182612	T	G/A/T	0.128	dbSNP	missense variant	138	ENST00000337843.7	P138Q	Tolerated	Damaging	Damaging	Neutral	Effect	Neutral	Neutral
rs17812699	22:37182612	A	G/A/T	0.128	dbSNP	missense variant	138	ENST00000337843.7	P138L	Tolerated	Benign	Benign	Neutral	Effect	Neutral	Neutral
rs781322736	22:37182609	T	C/T	-	dbSNP	missense variant	139	ENST00000337843.7	C139Y	Damaging	Damaging	Damaging	Disease	Effect	Damaging	Disease
rs757431560	22:37182601	A	G/A	-	dbSNP	missense variant	142	ENST00000337843.7	R142C	Tolerated	Damaging	Damaging	Neutral	Effect	Neutral	Neutral
rs200894137	22:37182600	T	C/T	< 0.001	dbSNP	missense variant	142	ENST00000337843.7	R142H	Tolerated	Benign	Benign	Neutral	Neutral	Neutral	Neutral
rs758907614	22:37182592	T	C/T	-	dbSNP	missense variant	145	ENST00000337843.7	A145T	Damaging	Damaging	Damaging	Neutral	Effect	Damaging	Neutral
rs1015846593	22:37182579	T	C/T	-	dbSNP	missense variant	149	ENST00000337843.7	G149D	Damaging	Damaging	Damaging	Neutral	Effect	Damaging	Neutral
rs753306549	22:37182577	A	G/A	-	dbSNP	missense variant	150	ENST00000337843.7	R150C	Damaging	Damaging	Damaging	Neutral	Effect	Damaging	Neutral
rs755754179	22:37182576	T	C/A/T	-	dbSNP	missense variant	150	ENST00000337843.7	R150H	Tolerated	Damaging	Damaging	Neutral	Effect	Damaging	Neutral
rs755754179	22:37182576	A	C/A/T	-	dbSNP	missense variant	150	ENST00000337843.7	R150L	Tolerated	Damaging	Damaging	Neutral	Effect	Damaging	Neutral
rs749960126	22:37182570	A	G/A	-	dbSNP	missense variant	152	ENST00000337843.7	T152M	Tolerated	Damaging	Damaging	Neutral	Effect	Neutral	Neutral
rs767143723	22:37182568	T	C/A/T	-	dbSNP	missense variant	153	ENST00000337843.7	A153T	Tolerated	Damaging	Damaging	Neutral	Neutral	Neutral	Neutral
rs767143723	22:37182568	A	C/A/T	-	dbSNP	missense variant	153	ENST00000337843.7	A153S	Tolerated	Benign	Benign	Neutral	Neutral	Neutral	Neutral
rs774160358	22:37182562	A	G/A	-	dbSNP	missense variant	155	ENST00000337843.7	H155Y	Tolerated	Damaging	Damaging	Neutral	Effect	Damaging	Neutral
rs763839877	22:37182559	C	T/C	-	dbSNP	missense variant	156	ENST00000337843.7	S156G	Tolerated	Damaging	Damaging	Neutral	Effect	Neutral	Neutral
rs1416335869	22:37182558	T	C/T	-	dbSNP	missense variant	156	ENST00000337843.7	S156N	Tolerated	Damaging	Damaging	Neutral	Effect	Neutral	Neutral
rs775469822	22:37182556	T	C/T	-	dbSNP	missense variant	157	ENST00000337843.7	G157S	Tolerated	Benign	Benign	Neutral	Neutral	Neutral	Neutral
rs370547311	22:37182553	T	C/G/T	-	dbSNP	missense variant	158	ENST00000337843.7	E158K	Tolerated	Damaging	Damaging	Neutral	Effect	Neutral	Neutral
rs370547311	22:37182553	G	C/G/T	-	dbSNP	missense variant	158	ENST00000337843.7	E158Q	Tolerated	Damaging	Damaging	Neutral	Effect	Neutral	Neutral
rs1403185542	22:37182543	C	T/C	-	dbSNP	missense variant	161	ENST00000337843.7	Q161R	Tolerated	Damaging	Damaging	Neutral	Effect	Neutral	Neutral
rs1464926135	22:37182541	C	T/C	-	dbSNP	missense variant	162	ENST00000337843.7	T162A	Tolerated	Benign	Benign	Neutral	Neutral	Neutral	Neutral
rs528699550	22:37182540	A	G/A	< 0.001	dbSNP	missense variant	162	ENST00000337843.7	T162M	Tolerated	Damaging	Damaging	Neutral	Neutral	Neutral	Neutral
rs1429476557	22:37182538	C	G/C	-	dbSNP	missense variant	163	ENST00000337843.7	L163V	Tolerated	Damaging	Damaging	Neutral	Neutral	Damaging	Neutral
rs1398111940	22:37182537	T	A/G/T	-	dbSNP	missense variant	163	ENST00000337843.7	L163Q	Damaging	Damaging	Damaging	Disease	Effect	Damaging	Disease
rs1398111940	22:37182537	G	A/G/T	-	dbSNP	missense variant	163	ENST00000337843.7	L163P	Damaging	Damaging	Damaging	Disease	Effect	Damaging	Disease
rs145588561	22:37182530	C	G/A/C	0.003	dbSNP	missense variant	165	ENST00000337843.7	F165L	Damaging	Damaging	Damaging	Disease	Effect	Damaging	Disease
rs748662192	22:37182529	T	C/T	-	dbSNP	missense variant	166	ENST00000337843.7	E166K	Tolerated	Damaging	Damaging	Neutral	Effect	Neutral	Neutral
rs779497510	22:37182528	C	T/C	-	dbSNP	missense variant	166	ENST00000337843.7	E166G	Tolerated	Benign	Benign	Neutral	Effect	Damaging	Neutral
rs1569062828	22:37182526	A	T/A	-	dbSNP	missense variant	167	ENST00000337843.7	R167W	Damaging	Damaging	Damaging	Neutral	Effect	Neutral	Neutral
rs755558873	22:37182522	T	A/T	-	dbSNP	missense variant	168	ENST00000337843.7	V168D	Damaging	Damaging	Damaging	Neutral	Effect	Damaging	Neutral
rs886274443	22:37182517	T	C/T	-	dbSNP	missense variant	170	ENST00000337843.7	V170M	Tolerated	Damaging	Damaging	Neutral	Effect	Damaging	Neutral
rs1274889218	22:37182493	C	T/C	-	dbSNP	missense variant	178	ENST00000337843.7	M178V	Tolerated	Damaging	Damaging	Neutral	Effect	Neutral	Neutral
rs1230926968	22:37182490	A	C/A	-	dbSNP	missense variant	179	ENST00000337843.7	A179S	Tolerated	Benign	Benign	Neutral	Neutral	Neutral	Neutral
rs772385825	22:37182489	A	G/A	-	dbSNP	missense variant	179	ENST00000337843.7	A179V	Tolerated	Damaging	Damaging	Neutral	Neutral	Neutral	Neutral
rs140887252	22:37182484	T	C/T	-	dbSNP	missense variant	181	ENST00000337843.7	G181S	Damaging	Damaging	Damaging	Disease	Effect	Damaging	Disease
rs1043361128	22:37182476	T	A/T	-	dbSNP	missense variant	183	ENST00000337843.7	F183L	Damaging	Damaging	Damaging	Neutral	Effect	Damaging	Neutral
rs1324599515	22:37182469	A	G/A	-	dbSNP	missense variant	186	ENST00000337843.7	P186S	Tolerated	Benign	Benign	Neutral	Neutral	Neutral	Neutral
rs1429565756	22:37182468	A	G/A	-	dbSNP	missense variant	186	ENST00000337843.7	P186L	Tolerated	Damaging	Damaging	Disease	Neutral	Neutral	Neutral
rs151024529	22:37182463	T	G/A/T	-	dbSNP	missense variant	188	ENST00000337843.7	R188S	Tolerated	Benign	Benign	Neutral	Neutral	Neutral	Neutral
rs151024529	22:37182463	A	G/A/T	-	dbSNP	missense variant	188	ENST00000337843.7	R188C	Tolerated	Damaging	Damaging	Neutral	Effect	Neutral	Neutral
rs199739157	22:37182462	T	C/T	< 0.001	dbSNP	missense variant	188	ENST00000337843.7	R188H	Tolerated	Benign	Benign	Neutral	Neutral	Neutral	Neutral
rs765109174	22:37182451	T	A/T	-	dbSNP	missense variant	192	ENST00000337843.7	F192I	Damaging	Damaging	Damaging	Disease	Effect	Damaging	Disease
rs145370378	22:37182448	C	A/C	< 0.001	dbSNP	missense variant	193	ENST00000337843.7	F193V	Damaging	Damaging	Damaging	Disease	Effect	Damaging	Disease
rs1390377971	22:37182442	A	G/A	-	dbSNP	missense variant	195	ENST00000337843.7	L195F	Tolerated	Damaging	Damaging	Neutral	Effect	Damaging	Neutral
rs760939263	22:37182439	G	T/G	-	dbSNP	missense variant	196	ENST00000337843.7	N196H	Tolerated	Damaging	Damaging	Neutral	Effect	Damaging	Neutral
rs773374270	22:37182438	C	T/C	-	dbSNP	missense variant	196	ENST00000337843.7	N196S	Tolerated	Damaging	Damaging	Neutral	Effect	Damaging	Neutral
rs200271327	22:37182437	C	A/C	< 0.001	dbSNP	missense variant	196	ENST00000337843.7	N196K	Damaging	Damaging	Damaging	Disease	Effect	Damaging	Disease
rs776967925	22:37182436	T	C/T	-	dbSNP	missense variant	197	ENST00000337843.7	V197M	Tolerated	Damaging	Damaging	Neutral	Neutral	Neutral	Neutral
rs573817196	22:37182431	T	G/A/C/T	< 0.001	dbSNP	missense variant	198	ENST00000337843.7	H198Q	Tolerated	Damaging	Damaging	Disease	Effect	Damaging	Neutral
rs573817196	22:37182431	C	G/A/C/T	< 0.001	dbSNP	missense variant	198	ENST00000337843.7	H198Q	Tolerated	Damaging	Damaging	Disease	Effect	Damaging	Neutral
rs1333614731	22:37182424	C	T/C	-	dbSNP	missense variant	201	ENST00000337843.7	N201D	Tolerated	Damaging	Damaging	Disease	Effect	Damaging	Neutral
rs779446196	22:37182412	G	T/G	-	dbSNP	missense variant	205	ENST00000337843.7	T205P	Tolerated	Damaging	Damaging	Disease	Effect	Damaging	Neutral
rs989925488	22:37182411	A	G/A	-	dbSNP	missense variant	205	ENST00000337843.7	T205M	Tolerated	Damaging	Damaging	Neutral	Effect	Damaging	Neutral
rs1462176247	22:37182406	T	C/T	-	dbSNP	missense variant	207	ENST00000337843.7	V207M	Damaging	Damaging	Damaging	Neutral	Neutral	Damaging	Neutral
rs1358277817	22:37182402	C	T/C	-	dbSNP	missense variant	208	ENST00000337843.7	H208R	Tolerated	Damaging	Damaging	Disease	Effect	Damaging	Neutral
rs1173317626	22:37182400	C	T/C	-	dbSNP	missense variant	209	ENST00000337843.7	I209V	Tolerated	Benign	Benign	Neutral	Neutral	Neutral	Neutral
rs780736044	22:37182393	C	T/C	-	dbSNP	missense variant	211	ENST00000337843.7	H211R	Tolerated	Benign	Benign	Neutral	Neutral	Neutral	Neutral
rs756780463	22:37182392	T	A/T	-	dbSNP	missense variant	211	ENST00000337843.7	H211Q	Tolerated	Benign	Benign	Neutral	Neutral	Neutral	Neutral
rs760313360	22:37182391	C	T/C	-	dbSNP	missense variant	212	ENST00000337843.7	N212D	Tolerated	Damaging	Damaging	Disease	Effect	Damaging	Neutral
rs1256767060	22:37182390	C	T/C	-	dbSNP	missense variant	212	ENST00000337843.7	N212S	Damaging	Damaging	Damaging	Disease	Effect	Neutral	Disease
rs201190967	22:37182379	T	C/A/T	< 0.001	dbSNP	missense variant	216	ENST00000337843.7	A216T	Tolerated	Benign	Benign	Neutral	Neutral	Neutral	Neutral
rs201190967	22:37182379	A	C/A/T	< 0.001	dbSNP	missense variant	216	ENST00000337843.7	A216S	Tolerated	Damaging	Damaging	Neutral	Neutral	Neutral	Neutral
rs867619898	22:37182376	T	C/T	-	dbSNP	missense variant	217	ENST00000337843.7	V217I	Tolerated	Damaging	Damaging	Neutral	Neutral	Neutral	Neutral
rs1219697880	22:37182373	C	T/C	-	dbSNP	missense variant	218	ENST00000337843.7	I218V	Tolerated	Benign	Benign	Neutral	Neutral	Neutral	Neutral
rs765056070	22:37182370	T	G/T	-	dbSNP	missense variant	219	ENST00000337843.7	L219M	Tolerated	Damaging	Damaging	Neutral	Effect	Neutral	Neutral
rs753778620	22:37182364	T	C/T	-	dbSNP	missense variant	221	ENST00000337843.7	A221T	Tolerated	Damaging	Damaging	Neutral	Neutral	Damaging	Neutral
rs182559799	22:37182363	A	G/A	< 0.001	dbSNP	missense variant	221	ENST00000337843.7	A221V	Tolerated	Damaging	Damaging	Neutral	Effect	Damaging	Neutral
rs369130130	22:37182352	T	C/A/T	-	dbSNP	missense variant	225	ENST00000337843.7	E225K	Tolerated	Damaging	Damaging	Neutral	Effect	Neutral	Neutral
rs377228466	22:37182349	A	G/A	-	dbSNP	missense variant	226	ENST00000337843.7	R226C	Damaging	Damaging	Damaging	Neutral	Effect	Damaging	Neutral
rs17812681	22:37182348	T	C/T	0.031	dbSNP	missense variant	226	ENST00000337843.7	R226H	Damaging	Damaging	Damaging	Neutral	Effect	Damaging	Neutral
rs1569062460	22:37182343	C	T/C	-	dbSNP	missense variant	228	ENST00000337843.7	I228V	Tolerated	Damaging	Damaging	Neutral	Neutral	Neutral	Neutral
rs148769820	22:37182340	C	T/C	-	dbSNP	missense variant	229	ENST00000337843.7	M229V	Tolerated	Damaging	Damaging	Neutral	Effect	Neutral	Neutral
rs571932726	22:37182339	C	A/C	< 0.001	dbSNP	missense variant	229	ENST00000337843.7	M229R	Tolerated	Damaging	Damaging	Neutral	Effect	Damaging	Neutral
rs746552048	22:37182330	C	T/C	-	dbSNP	missense variant	232	ENST00000337843.7	Q232R	Tolerated	Damaging	Damaging	Neutral	Effect	Damaging	Neutral
rs777306907	22:37182327	T	C/T	-	dbSNP	missense variant	233	ENST00000337843.7	S233N	Tolerated	Damaging	Damaging	Neutral	Effect	Neutral	Neutral
rs1013039981	22:37182326	C	A/C/G	-	dbSNP	missense variant	233	ENST00000337843.7	S233R	Tolerated	Damaging	Damaging	Disease	Effect	Damaging	Neutral
rs1159598019	22:37182316	A	C/A	-	dbSNP	missense variant	237	ENST00000337843.7	D237Y	Tolerated	Damaging	Damaging	Neutral	Effect	Neutral	Neutral
rs1433109723	22:37182313	T	G/T	-	dbSNP	missense variant	238	ENST00000337843.7	L238M	Damaging	Damaging	Damaging	Neutral	Effect	Neutral	Neutral
rs1253847297	22:37182309	A	G/A	-	dbSNP	missense variant	239	ENST00000337843.7	A239V	Tolerated	Benign	Benign	Neutral	Neutral	Neutral	Neutral
rs754701333	22:37182304	T	C/A/T	-	dbSNP	missense variant	241	ENST00000337843.7	G241R	Damaging	Damaging	Damaging	Disease	Effect	Damaging	Disease
rs754701333	22:37182304	A	C/A/T	-	dbSNP	missense variant	241	ENST00000337843.7	G241W	Damaging	Damaging	Damaging	Disease	Effect	Damaging	Disease
rs149630379	22:37182301	T	C/T	-	dbSNP	missense variant	242	ENST00000337843.7	D242N	Damaging	Damaging	Damaging	Disease	Effect	Damaging	Disease
rs138338954	22:37182298	T	G/A/T	-	dbSNP	missense variant	243	ENST00000337843.7	R243S	Tolerated	Damaging	Damaging	Neutral	Neutral	Neutral	Neutral
rs138338954	22:37182298	A	G/A/T	-	dbSNP	missense variant	243	ENST00000337843.7	R243C	Damaging	Damaging	Damaging	Neutral	Effect	Neutral	Neutral
rs145928195	22:37182297	T	C/A/T	0.004	dbSNP	missense variant	243	ENST00000337843.7	R243H	Tolerated	Benign	Benign	Neutral	Neutral	Neutral	Neutral
rs145928195	22:37182297	A	C/A/T	0.004	dbSNP	missense variant	243	ENST00000337843.7	R243L	Tolerated	Damaging	Damaging	Neutral	Effect	Neutral	Neutral
rs1270622432	22:37182295	T	C/T	-	dbSNP	missense variant	244	ENST00000337843.7	V244I	Damaging	Damaging	Damaging	Neutral	Effect	Neutral	Neutral
rs868250651	22:37182294	G	A/G	-	dbSNP	missense variant	244	ENST00000337843.7	V244A	Damaging	Damaging	Damaging	Disease	Neutral	Damaging	Neutral
rs762143456	22:37182292	C	A/C	-	dbSNP	missense variant	245	ENST00000337843.7	W245G	Damaging	Damaging	Damaging	Disease	Effect	Damaging	Disease
rs774652920	22:37182286	A	G/A/T	-	dbSNP	missense variant	247	ENST00000337843.7	R247W	Damaging	Damaging	Damaging	Disease	Effect	Damaging	Disease
rs907007113	22:37182285	T	C/T	-	dbSNP	missense variant	247	ENST00000337843.7	R247Q	Tolerated	Damaging	Damaging	Neutral	Effect	Damaging	Neutral
rs1457161877	22:37182283	T	G/T	-	dbSNP	missense variant	248	ENST00000337843.7	L248I	Tolerated	Damaging	Damaging	Neutral	Effect	Neutral	Neutral
rs763287603	22:37182282	G	A/G	-	dbSNP	missense variant	248	ENST00000337843.7	L248P	Damaging	Damaging	Damaging	Disease	Effect	Damaging	Disease
rs372579637	22:37182274	A	G/A	-	dbSNP	missense variant	251	ENST00000337843.7	R251C	Tolerated	Damaging	Damaging	Disease	Effect	Damaging	Neutral
rs201227055	22:37182273	T	C/G/T	< 0.001	dbSNP	missense variant	251	ENST00000337843.7	R251H	Tolerated	Benign	Benign	Neutral	Neutral	Neutral	Neutral
rs201227055	22:37182273	G	C/G/T	< 0.001	dbSNP	missense variant	251	ENST00000337843.7	R251P	Tolerated	Damaging	Damaging	Disease	Effect	Damaging	Neutral
rs772731645	22:37182270	G	T/G	-	dbSNP	missense variant	252	ENST00000337843.7	Q252P	Tolerated	Damaging	Damaging	Neutral	Effect	Damaging	Neutral
rs201178136	22:37182268	T	G/A/T	-	dbSNP	missense variant	253	ENST00000337843.7	R253S	Tolerated	Damaging	Damaging	Disease	Effect	Damaging	Neutral
rs201178136	22:37182268	A	G/A/T	-	dbSNP	missense variant	253	ENST00000337843.7	R253C	Damaging	Damaging	Damaging	Disease	Effect	Damaging	Disease
rs1457358945	22:37182267	T	C/T	-	dbSNP	missense variant	253	ENST00000337843.7	R253H	Damaging	Damaging	Damaging	Disease	Effect	Damaging	Disease
rs934446825	22:37182265	T	C/T	-	dbSNP	missense variant	254	ENST00000337843.7	E254K	Tolerated	Damaging	Damaging	Neutral	Effect	Damaging	Neutral
rs1329285304	22:37182261	C	T/C	-	dbSNP	missense variant	255	ENST00000337843.7	N255S	Damaging	Damaging	Damaging	Neutral	Effect	Damaging	Neutral
rs1288460569	22:37182259	T	C/T	-	dbSNP	missense variant	256	ENST00000337843.7	A256T	Damaging	Damaging	Damaging	Neutral	Effect	Damaging	Neutral
rs375707605	22:37182258	A	G/A	-	dbSNP	missense variant	256	ENST00000337843.7	A256V	Damaging	Damaging	Damaging	Neutral	Effect	Damaging	Neutral
rs756034090	22:37182250	C	T/C	-	dbSNP	missense variant	259	ENST00000337843.7	S259G	Tolerated	Benign	Benign	Neutral	Neutral	Damaging	Neutral
rs757482131	22:37182244	T	C/G/T	-	dbSNP	missense variant	261	ENST00000337843.7	D261N	Tolerated	Benign	Benign	Neutral	Effect	Neutral	Neutral
rs757482131	22:37182244	G	C/G/T	-	dbSNP	missense variant	261	ENST00000337843.7	D261H	Tolerated	Benign	Benign	Neutral	Neutral	Damaging	Neutral
rs764462680	22:37182238	T	C/A/T	-	dbSNP	missense variant	263	ENST00000337843.7	D263N	Tolerated	Damaging	Damaging	Neutral	Effect	Damaging	Neutral
rs764462680	22:37182238	A	C/A/T	-	dbSNP	missense variant	263	ENST00000337843.7	D263Y	Tolerated	Damaging	Damaging	Neutral	Effect	Damaging	Neutral
rs923139264	22:37182236	C	G/C	-	dbSNP	missense variant	263	ENST00000337843.7	D263E	Tolerated	Damaging	Damaging	Neutral	Effect	Damaging	Neutral
rs763206447	22:37182229	C	T/A/C	-	dbSNP	missense variant	266	ENST00000337843.7	I266V	Tolerated	Damaging	Damaging	Neutral	Effect	Neutral	Neutral
rs763206447	22:37182229	A	T/A/C	-	dbSNP	missense variant	266	ENST00000337843.7	I266F	Tolerated	Damaging	Damaging	Disease	Effect	Damaging	Neutral
rs1225762622	22:37182227	C	G/C	-	dbSNP	missense variant	266	ENST00000337843.7	I266M	Tolerated	Damaging	Damaging	Neutral	Effect	Damaging	Neutral
rs765588555	22:37182217	T	C/A/T	-	dbSNP	missense variant	270	ENST00000337843.7	G270S	Damaging	Damaging	Damaging	Disease	Effect	Damaging	Disease
rs765588555	22:37182217	A	C/A/T	-	dbSNP	missense variant	270	ENST00000337843.7	G270C	Damaging	Damaging	Damaging	Disease	Effect	Damaging	Disease
rs865840494	22:37182216	T	C/T	-	dbSNP	missense variant	270	ENST00000337843.7	G270D	Damaging	Damaging	Damaging	Disease	Effect	Damaging	Disease
rs1388564618	22:37182214	A	G/A	-	dbSNP	missense variant	271	ENST00000337843.7	H271Y	Tolerated	Benign	Benign	Disease	Neutral	Damaging	Neutral
rs759974536	22:37182213	G	T/G	-	dbSNP	missense variant	271	ENST00000337843.7	H271P	Tolerated	Damaging	Damaging	Disease	Effect	Damaging	Neutral
rs777055728	22:37182210	C	A/C	-	dbSNP	missense variant	272	ENST00000337843.7	L272R	Damaging	Damaging	Damaging	Neutral	Effect	Damaging	Neutral
rs771422533	22:37182208	C	T/C	-	dbSNP	missense variant	273	ENST00000337843.7	I273V	Tolerated	Benign	Benign	Disease	Neutral	Neutral	Neutral
rs1374794376	22:37182205	C	T/C	-	dbSNP	missense variant	274	ENST00000337843.7	K274E	Tolerated	Damaging	Damaging	Neutral	Effect	Damaging	Neutral
rs369425118	22:37182199	T	C/A/T	< 0.001	dbSNP	missense variant	276	ENST00000337843.7	E276K	Tolerated	Benign	Benign	Neutral	Neutral	Neutral	Neutral
rs140234868	22:37182193	T	C/A/T	-	dbSNP	missense variant	278	ENST00000337843.7	D278N	Tolerated	Benign	Benign	Neutral	Neutral	Neutral	Neutral
rs140234868	22:37182193	A	C/A/T	-	dbSNP	missense variant	278	ENST00000337843.7	D278Y	Damaging	Damaging	Damaging	Neutral	Neutral	Neutral	Neutral

## Sheet: Table S2
Table S2: Consensus deleterious missense SNPs: identifying 30 pathogenic variants across multiple prediction servers.
Variant ID	Chr: bp	vf_allele	Alleles	Global MAF	Source	Conseq. Type	AA coord	Transcript	SNPs	SIFT	Score	PhD_SNPg	Score	PolyPhen-2	Score	SNPs&GO	Score	SNAP2	Score	MutPred2	Score	Meta-SNP	Score
rs1601629448	22:37185332	C	A/C	-	dbSNP	missense variant	59	ENST00000337843.7	C59G	Damaging	0	Damaging	0.943	Damaging	0.998	Disease	0.663	Effect	66	Damaging	0.873	Disease	0.734
rs759751394	22:37185330	C	G/C	-	dbSNP	missense variant	59	ENST00000337843.7	C59W	Damaging	0	Damaging	0.583	Damaging	1	Disease	0.709	Effect	68	Damaging	0.901	Disease	0.651
rs1314172114	22:37185218	A	C/A	-	dbSNP	missense variant	97	ENST00000337843.7	G97C	Damaging	0	Damaging	0.97	Damaging	1	Disease	0.826	Effect	49	Damaging	0.953	Disease	0.736
rs1350826619	22:37182727	T	C/T	-	dbSNP	missense variant	100	ENST00000337843.7	G100R	Damaging	0	Damaging	0.957	Damaging	0.998	Disease	0.83	Effect	67	Damaging	0.908	Disease	0.77
rs1312062296	22:37182726	T	C/T	-	dbSNP	missense variant	100	ENST00000337843.7	G100E	Damaging	0	Damaging	0.927	Damaging	1	Disease	0.822	Effect	70	Damaging	0.921	Disease	0.826
rs780134428	22:37182717	T	C/T	-	dbSNP	missense variant	103	ENST00000337843.7	G103D	Damaging	0	Damaging	0.95	Damaging	1	Disease	0.762	Effect	79	Damaging	0.925	Disease	0.724
rs757706065	22:37182690	A	C/A	-	dbSNP	missense variant	112	ENST00000337843.7	G112V	Damaging	0	Damaging	0.957	Damaging	1	Disease	0.815	Effect	74	Damaging	0.862	Disease	0.805
rs764604009	22:37182682	T	C/T	-	dbSNP	missense variant	115	ENST00000337843.7	G115S	Damaging	0	Damaging	0.954	Damaging	1	Disease	0.704	Effect	65	Damaging	0.732	Disease	0.582
rs1478773389	22:37182681	T	C/T	-	dbSNP	missense variant	115	ENST00000337843.7	G115D	Damaging	0	Damaging	0.973	Damaging	1	Disease	0.757	Effect	84	Damaging	0.849	Disease	0.8
rs1445609261	22:37182664	G	C/G	-	dbSNP	missense variant	121	ENST00000337843.7	G121R	Damaging	0	Damaging	0.922	Damaging	1	Disease	0.646	Effect	35	Damaging	0.892	Disease	0.794
rs1387926160	22:37182636	G	C/G	-	dbSNP	missense variant	130	ENST00000337843.7	G130A	Damaging	0	Damaging	0.899	Damaging	0.991	Disease	0.622	Effect	43	Damaging	0.866	Disease	0.621
rs781322736	22:37182609	T	C/T	-	dbSNP	missense variant	139	ENST00000337843.7	C139Y	Damaging	0.01	Damaging	0.982	Damaging	1	Disease	0.532	Effect	67	Damaging	0.604	Disease	0.508
rs1398111940	22:37182537	T	A/G/T	-	dbSNP	missense variant	163	ENST00000337843.7	L163Q	Damaging	0	Damaging	0.926	Damaging	0.999	Disease	0.5	Effect	50	Damaging	0.851	Disease	0.748
rs1398111940	22:37182537	G	A/G/T	-	dbSNP	missense variant	163	ENST00000337843.7	L163P	Damaging	0	Damaging	0.924	Damaging	0.999	Disease	0.747	Effect	57	Damaging	0.932	Disease	0.712
rs145588561	22:37182530	C	G/A/C	0.003	dbSNP	missense variant	165	ENST00000337843.7	F165L	Damaging	0	Damaging	0.922	Damaging	0.999	Disease	0.774	Effect	39	Damaging	0.902	Disease	0.6
rs140887252	22:37182484	T	C/T	-	dbSNP	missense variant	181	ENST00000337843.7	G181S	Damaging	0	Damaging	0.965	Damaging	1	Disease	0.631	Effect	61	Damaging	0.88	Disease	0.728
rs765109174	22:37182451	T	A/T	-	dbSNP	missense variant	192	ENST00000337843.7	F192I	Damaging	0.01	Damaging	0.958	Damaging	0.998	Disease	0.82	Effect	63	Damaging	0.764	Disease	0.718
rs145370378	22:37182448	C	A/C	< 0.001	dbSNP	missense variant	193	ENST00000337843.7	F193V	Damaging	0.01	Damaging	0.926	Damaging	0.999	Disease	0.657	Effect	28	Damaging	0.89	Disease	0.516
rs200271327	22:37182437	C	A/C	< 0.001	dbSNP	missense variant	196	ENST00000337843.7	N196K	Damaging	0.04	Damaging	0.662	Damaging	1	Disease	0.736	Effect	81	Damaging	0.802	Disease	0.619
rs754701333	22:37182304	T	C/A/T	-	dbSNP	missense variant	241	ENST00000337843.7	G241R	Damaging	0.03	Damaging	0.927	Damaging	0.998	Disease	0.746	Effect	74	Damaging	0.512	Disease	0.703
rs754701333	22:37182304	A	C/A/T	-	dbSNP	missense variant	241	ENST00000337843.7	G241W	Damaging	0	Damaging	0.975	Damaging	1	Disease	0.77	Effect	79	Damaging	0.567	Disease	0.78
rs149630379	22:37182301	T	C/T	-	dbSNP	missense variant	242	ENST00000337843.7	D242N	Damaging	0	Damaging	0.907	Damaging	1	Disease	0.725	Effect	64	Damaging	0.721	Disease	0.712
rs762143456	22:37182292	C	A/C	-	dbSNP	missense variant	245	ENST00000337843.7	W245G	Damaging	0	Damaging	0.992	Damaging	1	Disease	0.83	Effect	71	Damaging	0.928	Disease	0.7
rs774652920	22:37182286	A	G/A/T	-	dbSNP	missense variant	247	ENST00000337843.7	R247W	Damaging	0	Damaging	0.893	Damaging	1	Disease	0.752	Effect	88	Damaging	0.83	Disease	0.804
rs763287603	22:37182282	G	A/G	-	dbSNP	missense variant	248	ENST00000337843.7	L248P	Damaging	0.01	Damaging	0.909	Damaging	1	Disease	0.855	Effect	72	Damaging	0.908	Disease	0.725
rs201178136	22:37182268	A	G/A/T	-	dbSNP	missense variant	253	ENST00000337843.7	R253C	Damaging	0.01	Damaging	0.877	Damaging	1	Disease	0.736	Effect	56	Damaging	0.775	Disease	0.786
rs1457358945	22:37182267	T	C/T	-	dbSNP	missense variant	253	ENST00000337843.7	R253H	Damaging	0.03	Damaging	0.949	Damaging	0.999	Disease	0.63	Effect	36	Damaging	0.635	Disease	0.55
rs765588555	22:37182217	T	C/A/T	-	dbSNP	missense variant	270	ENST00000337843.7	G270S	Damaging	0	Damaging	1	Damaging	1	Disease	0.703	Effect	74	Damaging	0.875	Disease	0.78
rs765588555	22:37182217	A	C/A/T	-	dbSNP	missense variant	270	ENST00000337843.7	G270C	Damaging	0	Damaging	1	Damaging	1	Disease	0.751	Effect	72	Damaging	0.921	Disease	0.781
rs865840494	22:37182216	T	C/T	-	dbSNP	missense variant	270	ENST00000337843.7	G270D	Damaging	0	Damaging	1	Damaging	1	Disease	0.761	Effect	86	Damaging	0.913	Disease	0.787

## Sheet: Table S3
Table S3: Interaction patterns of wild-type residues at mutant positions with their neighboring residues (by Discovery Studio).
Residues	Bond distance	Bond type
GLY181:N - ASP177:O	2.84514	Hydrogen Bond
GLY181:N - ASP177:O	2.84514	Hydrogen Bond
VAL148:CG2 - PHE165	3.71454	Hydrophobic
PHE165 - PHE268	5.98655	Hydrophobic
PHE165 - ARG150	5.20412	Hydrophobic
PHE193:N - VAL234:O	2.87425	Hydrogen Bond
VAL234:N - PHE193:O	2.957	Hydrogen Bond
VAL244:CG1 - PHE193	3.71693	Hydrophobic
ASN196:N - THR267:O	2.87925	Hydrogen Bond
ASN196:ND2 - THR267:OG1	2.9695	Hydrogen Bond
SER231:OG - ASN196:OD1	2.65784	Hydrogen Bond
THR267:N - ASN196:O	3.0654	Hydrogen Bond
ILE266:CA - ASN196:O	3.30924	Hydrogen Bond
ASN196:N - THR267:O	2.87925	Hydrogen Bond
ASN196:ND2 - THR267:OG1	2.9695	Hydrogen Bond
THR267:N - ASN196:O	3.0654	Hydrogen Bond
ALA185:N - ASP242:O	2.8396	Hydrogen Bond
ASN212:ND2 - ASP242:OD1	2.74535	Hydrogen Bond
ALA239:N - ASP242:OD2	2.66587	Hydrogen Bond
ASP242:N - ALA239:O	3.11973	Hydrogen Bond
MET210:N - TRP245:O	2.79203	Hydrogen Bond
TRP245:N - MET210:O	3.20798	Hydrogen Bond
TRP245:NE1 - ASN212:O	2.79858	Hydrogen Bond
TRP245 - MET210	4.56887	Hydrophobic
TRP245 - MET210	4.40995	Hydrophobic
TRP245 - ARG247	4.64908	Hydrophobic
ARG247:NH2 - GLU215:OE1	2.65642	Hydrogen Bond;Electrostatic
HIS208:N - ARG247:O	2.87933	Hydrogen Bond
ARG247:N - HIS208:O	3.00146	Hydrogen Bond
ARG247:NH1 - PHE160	3.70677	Electrostatic
ARG247 - MET210	4.73137	Hydrophobic
TRP245 - ARG247	4.64908	Hydrophobic
LEU248:N - GLN161:O	2.82676	Hydrogen Bond
LEU154 - LEU248	4.93798	Hydrophobic
LEU248 - ILE257	5.10102	Hydrophobic
PHE146:N - GLY270:O	2.85013	Hydrogen Bond
GLY270:N - PHE146:O	2.92286	Hydrogen Bond
GLY270:CA - PHE192:O	3.03476	Hydrogen Bond
